# Supplementary material for: The Influence of Bacteriophages on the Metabolic Condition of Human Fibroblasts in Light of the Safety of Phage Therapy in Staphylococcal Skin Infections
Source: Int J Mol Sci. 2023 Mar 22;24(6):5961. doi: 10.3390/ijms24065961 (PMC10055722; doi:10.3390/ijms24065961)
Supplement: Supplementary file 1 [file ijms-24-05961-s001.zip]

Archive with 1 entries (1 files):
- ijms-2283375-supplementary.pdf
